# Supplementary material for: Functional bio-inspired hybrid fliers with separated ring and leading edge vortices
Source: PNAS Nexus. 2024 Mar 11;3(3):pgae110. doi: 10.1093/pnasnexus/pgae110 (PMC10957237; doi:10.1093/pnasnexus/pgae110)
Supplement: pgae110_Supplementary_Data [file pgae110_supplementary_data.zip]

Archive with 6 entries (6 files):
- PNASNEXUS-PNASNEXUS-2023-01179R-s01.pdf
- PNASNEXUS-PNASNEXUS-2023-01179R-s02.docx
- PNASNEXUS-PNASNEXUS-2023-01179R-s03.mp4
- PNASNEXUS-PNASNEXUS-2023-01179R-s04.mp4
- PNASNEXUS-PNASNEXUS-2023-01179R-s05.mp4
- PNASNEXUS-PNASNEXUS-2023-01179R-s06.mp4
